# Supplementary material for: Sensitivity Detection of Uric Acid and Creatinine in Human Urine Based on Nanoporous Gold
Source: Biosensors (Basel). 2022 Aug 1;12(8):588. doi: 10.3390/bios12080588 (PMC9405689; doi:10.3390/bios12080588)
Supplement: Supplementary file 1 [file biosensors-12-00588-s001.zip]

Archive with 1 entries (1 files):
- biosensors-1803826-supplementary.pdf
